# Supplementary material for: Sequencing the B Cell Receptor Repertoires of Antibody-Deficient Individuals With and Without Infection Susceptibility
Source: J Clin Immunol. 2023 Feb 24;43(5):940–50. doi: 10.1007/s10875-023-01448-0 (PMC10276080; doi:10.1007/s10875-023-01448-0)
Supplement: Supplementary file 1 — ESM 1 [file 10875_2023_1448_MOESM1_ESM.xlsx]

## Sheet: Table S1
Table S1. A summary of clinical parameters and immune cell phenotyping. NA, data not available.
Donor ID	Need IgG-RT?	Titer (IgG)	Titer (IgM)	Titer (IgA)	# of clones (IgG)	# of clones (IgM)	Diversity (IgG)	Diversity (IgM)	CD19+ B cells / µL	IgA+ CD27+ (%)	IgD- CD27+ memory (%)	IgD+ CD27- naive B cells (%)	IgD+ CD27+ / µL	IgG+ CD27+ (%)	Sex	Vaccination responses	Non-infectious diagnoses	Infection history	On IgG replacement at the time of the blood draw for RNA isolation and sequencing?	Duration and frequency of IgG replacement
CVID-1331-01	No	4.18	0.17	0.06	746	2618	250.674	540.824	930	0.01	0.71	18.15	480.25	0.13	Male	Tetanus and diphtheria positive, PnPS not tested	Splenomegaly, dust mite allery suspected	Mild upper respatory tract infections, not treated by IgG-RT	No	Not applicable
CVID-1642-01	No	3.07	1.2	1.78	464	2413	17.7603	367.329	89	1.14	3.89	83.24	5.07	0.86	Male	Tetanus and diphtheria positive PnPS limited with 23mg/l (Prevenar vaccination 2/17)	Crohn's disease, hepato-splenomegaly	No infections over last year without IgG-RT	No	Not applicable
CVID-1687-01	No	0.96	0.18	1.39	160	3434	28.3009	91.0075	38	2.42	3.22	84.39	0.76	0.04	Male	Diphtheria negative, tetanus positive, lack of PnPS response	Nephrotic syndrome, autoimmune origin suspected; secondary hypogammaglobulinemia possible	None	No	Not applicable
CVID-1898-01	No	1.67	0.33	0.43	500	3143	11.1587	155.55	60	NA	10.09	70.58	9.83	NA	Female	Diphtheria toxin IgG ELISA [IU/ml] 0.11 /positive; tetanus toxoid IgG-ELISA [IU/ml] 1.17 /positive; Test [unit] 22.04.14 26.05.14 Ref.range; Pneumococcal polysaccharide (23-valent) antibody (IgG) [mg/L] 7.35 85.79, 10 - 191; summary: Evidence of vaccine response to Pneumovax	Secondary hypogammaglobulinemia possible (enteral loss), hypoalbuminemia	None	No	Not applicable
CVID-1899-01	No	3.77	0.38	1.64	161	1936	3.83543	35.3654	98	7.34	20.38	49.44	16.23	4.57	Male	PnPS positive	Recurrent prostatitis, suspected celiacs disease	No infections over last year without IgG-RT	No	Not applicable
CVID-359-01	No	1.81	0.46	0.62	572	2391	28.9417	166.174	454	0.37	2.35	83.32	13.71	0.8	Female	Tetanus and diphtheria positive, EBV seropositive, Varicella positive, PnPS: partial vaccination response (2-fold increase IgG for 4 of 8 serotypes)	Thyroid disease	No respiratory infections, had vaginal candidiasis and HP-associated gastritis	No	Not applicable
CVID-61-04	No	3.51	0.19	0.42	310	3482	14.0818	161.367	87	0.8	2.08	81.66	7.58	0.69	Male	Tetanus positive, diphtheria positive, pertussis negative, HBV positive after repeated vaccination, predominantly low-titer IgG antibody levels against pneumococcal polysaccharides	Splenomegaly	No infections over last years without IgG-RT	No	Not applicable
CVID-618-01	No	3.02	0.17	<0.06	911	1839	40.2592	101.971	133	0	6.53	70.84	19.02	0.74	Male	Lack of vaccination response to diphtheria, hepatitis, TBE, hepatitis B, and pneumococcal polysaccharides.	Suspected rosacea, recurrent non-infectious diarrhea	No infections over last year without IgG-RT	No	Not applicable
CVID-818-01	No	1.5	0.52	0.31	683	2653	53.8345	116.729	121	0.55	2.07	76.23	3.68	1.1	Male	Tetanus positive, diphtheria negative, limited vaccine response to Pneumovax 08/07 and 03/12	Splenomegaly, pollen allergy	No infections over last years without IgG-RT	No	Not applicable
CVID-838-01	No	3.42	0.28	0.43	323	3416	9.08364	52.3051	79	1.17	2.16	83.5	7.29	0.48	Male	PnPS(23-valent) positive: PnPS-specific-IgG 103.46 mg/L (norm: 10 - 191)	Recurrent non-infectious diarrhea, allergic rhinitis, previous upper respiratory infections	No infections over last year without IgG-RT	No	Not applicable
CVID-0065-01	Yes	3.54	0.35	NA	2489	3263	555.34	581.512	186	1.3	3.81	69.66	29.52	0.79	Female	10/2011 tetanus-specific antibodies 0.96 IU/ml (borderline), after vaccination in 1998;, diphtheria negative but no booster documented; HBs-antibody titer > 1,000U/l; PnPS vaccination 27.10.11, but no testing of vaccination response	Rhinoconjunctivitis	Recurrent bronchitis	Yes	48 g/month for the last 8 years
CVID-0401-01	Yes	0.96	0.19	0.06	659	2391	18.4511	825.041	302	0	0.81	65.02	18.63	0.27	Female	Diphtheria negative, tetanus positive, PnPS not vaccinated	Rheumatoid arthritis	Sinus infections, recurrent bronchitis, multiple pneumonia	Yes	20 g/month for the last 22 years
CVID-0862-01	Yes	1.44	NA	0.06	674	2447	26.4802	278.982	294	0.01	1.89	80.39	10.23	0.48	Male	None documented	Lymphadenopathy, enteropathy	Respiratory tract	Yes	50 g/month for the last 4 years
CVID-0940-01	Yes	1.42	0.18	0.06	934	2987	27.7862	251.094	65	0	3.91	70.58	10.98	0.69	Male	No response to PnPS vaccination	Mild splenomegaly	Upper respiratory tract	Yes	32 g/month for the last year
CVID-1006-01	Yes	3.46	0.1	0.1	671	3373	6.72633	166.449	294	NA	9.68	46.57	116.84	NA	Female	Tetanus positive, lack of vaccination response to diphtheria and PnPS	Hypothyroid goiter	Pneumonia	Yes	13.3 g/month for the last year
CVID-1050-01	Yes	0.65	0.08	0.06	1710	2448	259.497	1097.57	128	NA	0.61	88.64	9.18	NA	Female	Tetanus negative, diphtheria negative, PnPS not tested	GLILD	Recurrent otitis and sinus infections, recurrent bronchitis, multiple pneumonia	Yes	40 g/month for the last 4 months
CVID-1217-01	Yes	0.8	0.25	0.06	2500	2907	99.2597	1239.84	477	0.07	1.32	32.06	205.06	0.22	Female	None documented	ITP	Recurrent bronchitis, pneumonia, meningitis	Yes	30 g/month for the last 3 years
CVID-1218-01	Yes	4	0.6	0.3	1297	3062	45.7246	1209.5	38	0.68	3.44	69.68	6.41	0.49	Female	None documented	GLILD, autoimmune enteropathy	Upper respiratory tract	Yes	160 g/month for the last 4 years
CVID-1235-01	Yes	3.93	0.2	0.16	1376	3001	43.5022	437.457	193	2.62	6.45	84.62	7.06	2.39	Female	None documented	Autoimmune thyroiditis	Upper respiratory tract	Yes	10 g/month for the last 6 years
CVID-1602-01	Yes	0.6	0.2	0.06	2189	2203	1153.95	903.559	535	0	0.62	31.98	176.23	0.12	Male	Medium- to low-titer IgG antibodies to pneumococcal polysaccharides	GLILD	Pneumonia	Yes	30 g/month for the last 6 months
CVID-1644-01	Yes	1.55	0.09	0.06	1207	3106	71.9375	938.516	61	NA	0.43	91.95	3.86	NA	Female	Lack of vaccination protection against tetanus and diphtheria in 06/2014 (but vaccination >10 yrs ago); testing PnPS vaccination response not done due to urgent need for IgG-RT	GLILD	Pneumonia	Yes	26.7 g/month for the last 2 months
CVID-1702-01	Yes	0.97	0.18	0.09	1378	3028	397.02	1516.81	172	0.05	0.47	59.79	17.84	0.14	Female	Lack of IgG antibody levels against pneumococcal polysaccharides	GLILD	Upper respiratory tract	No, but IgG-RT started after the blood draw	Not applicable
CVID-1712-01	Yes	0.83	NA	0.06	NA	2574	NA	1214.25	237	NA	0.24	94.44	10.5	NA	Female	None documented	Lymphadenopathy, enteropathy, microcytic anemia, vitamin D deficiency	Sinus infections, recurrent bronchitis	Yes	30 g/month for the last 2 years
CVID-1834-01	Yes	3	0.3	0.2	597	3514	17.7259	344.196	82	0.08	0.66	52.38	3.3	0.17	Female	Tetanus-specific IgG 04/2018 positive, diphtheria 04/2018 negative (vaccination in 2007), PnPS not examined	ITP, GLILD	Upper respiratory tract	Yes	30 g/month for the last year
CVID-1900-01	Yes	0.81	0.45	0.06	425	2798	152.976	543.069	256	NA	2.5	67.9	71.94	NA	Female	Diphtheria negative, tetanus positive, hepatitis B positive, isohemagglutinin positive, anti-EBNA positive	Hashimoto thyreoiditis	Recurrent respiratory infections, otitis media, purulent conjunctivitis and herpes labialis	No, but IgG-RT started after the blood draw	Not applicable
