# Supplementary material for: Sequencing the B Cell Receptor Repertoires of Antibody-Deficient Individuals With and Without Infection Susceptibility
Source: J Clin Immunol. 2023 Feb 24;43(5):940–50. doi: 10.1007/s10875-023-01448-0 (PMC10276080; doi:10.1007/s10875-023-01448-0)
Supplement: Supplementary file 2 — ESM 2 [file 10875_2023_1448_MOESM2_ESM.xlsx]

## Sheet: Sheet1
Table S2. The same IgG/IgM variable region forward primer pool was used to amplify IgG or IgM (performed in separate reactions with the respective reverse primer). The index sequence region for primers to create Illumina sequencing libraries is indicated by XXXXXX (any Illumina index sequence can be used here). Regions with multiple Ns are used to improve the quality of Illumina sequening cluster…
Primer description	Primer sequence
For amplifying Illumina libraries
IgG/IgM variable region forward pool:	AATGATACGGCGACCACCGAGATCTACACGTTGTAAAACGACGGCCAGT NNNNNNN CAGRTGCAGCTGGTGCART
	AATGATACGGCGACCACCGAGATCTACACGTTGTAAAACGACGGCCAGT NNNNNNN SAGGTCCAGCTGGTRCAGT
	AATGATACGGCGACCACCGAGATCTACACGTTGTAAAACGACGGCCAGT NNNNNNN CAGRTCACCTTGAAGGAGT
	AATGATACGGCGACCACCGAGATCTACACGTTGTAAAACGACGGCCAGT NNNNNNN SAGGTGCAGCTGGTGGAG
	AATGATACGGCGACCACCGAGATCTACACGTTGTAAAACGACGGCCAGT NNNNNNN CAGGTGCAGCTACAGCAGT
	AATGATACGGCGACCACCGAGATCTACACGTTGTAAAACGACGGCCAGT NNNNNNN CAGSTGCAGCTGCAGGAGT
	AATGATACGGCGACCACCGAGATCTACACGTTGTAAAACGACGGCCAGT NNNNNNN GARGTGCAGCTGGTGCAGT
	AATGATACGGCGACCACCGAGATCTACACGTTGTAAAACGACGGCCAGT NNNNNNN CAGGTACAGCTGCAGCAGTC
IgG constant region reverse:	CAAGCAGAAGACGGCATACGAGAT XXXXXX AGTCAGTCAGCCGACSGATGGGCCCTTGGTGG
IgM constant region reverse:	CAAGCAGAAGACGGCATACGAGAT XXXXXX AGTCAGTCAGCCGGAATTCTCACAGGAGACGAGG
For sequencing IgG Illumina libraries
Read 1:	GACCACCGAGATCTACACGTTGTAAAACGACGGCCAGT
Read 1 (for PhiX control):	ACACTCTTTCCCTACACGACGCTCTTCCGATCT
Index:	CCACCAAGGGCCCATCSGTCGGCTGACTGACT
Read 2:	AGTCAGTCAGCCGACSGATGGGCCCTTGGTGG
Read 2 (for PhiX control):	CGGTCTCGGCATTCCTGCTGAACCGCTCTTCCGATCT
For sequencing IgM Illumina libraries
Read 1:	GACCACCGAGATCTACACGTTGTAAAACGACGGCCAGT
Read 1 (for PhiX control):	ACACTCTTTCCCTACACGACGCTCTTCCGATCT
Index:	CCTCGTCTCCTGTGAGAATTCCGGCTGACTGACT
Read 2:	ACGAGGGGGAAAAGGGTTGGGGCGGATGCAC
Read 2 (for PhiX control):	CGGTCTCGGCATTCCTGCTGAACCGCTCTTCCGATCT
